# Supplementary material for: Initial Tumor Necrosis Factor-Alpha and Endothelial Activation Are Associated with Hemorrhagic Complications during Extracorporeal Membrane Oxygenation
Source: J Clin Med. 2023 Jul 6;12(13):4520. doi: 10.3390/jcm12134520 (PMC10342556; doi:10.3390/jcm12134520)
Supplement: Supplementary file 1 [file jcm-12-04520-s001.zip]

Archive with 1 entries (1 files):
- jcm-2415066-supplementary.pdf
